# Supplementary material for: Identification and Functional Analysis of Key microRNAs in the Early Extrauterine Environmental Adaptation of Piglets
Source: Int J Mol Sci. 2025 Feb 4;26(3):1316. doi: 10.3390/ijms26031316 (PMC11818927; doi:10.3390/ijms26031316)
Supplement: Supplementary file 1 [file ijms-26-01316-s001.zip]

Archive with 1 entries (1 files):
- ijms-3434790-supplementary.pdf
